# Supplementary material for: Effect of the Application of Ochrobactrum sp.-Immobilised Biochar on the Remediation of Diesel-Contaminated Soil
Source: Toxics. 2024 Mar 22;12(4):234. doi: 10.3390/toxics12040234 (PMC11053889; doi:10.3390/toxics12040234)
Supplement: Supplementary file 1 [file toxics-12-00234-s001.zip]

Archive with 1 entries (1 files):
- toxics-2851691-supplementary.pdf
